# Supplementary material for: Vegan diet in young children remodels metabolism and challenges the statuses of essential nutrients
Source: EMBO Mol Med. 2021 Jan 20;13(2):e13492. doi: 10.15252/emmm.202013492 (PMC7863396; doi:10.15252/emmm.202013492)
Supplement: Supplementary file 3 — Table EV1 [file EMMM-13-e13492-s003.xlsx]

## Sheet: Table EV1
	Omnivore	Vegetarian	Vegan	Ratio*	p-value**
	N = 24	N = 10	N = 6	Vegan vs omnivore	Vegan vs omnivore	Vegetarian vs omnivore	Vegan vs vegetarian
Daily energy, kJ	5130 [3390 - 8110]	5160 [3470 - 7330]	6010 [4840 - 6800]	1.2	0.16	0.86	0.55
Protein, E%	16.4 [12.2 - 21.3]	14.5 [12.4 - 16.5]	13.5 [10.1 - 16.4]	NA	0.018	0.084	0.60
Carbohydrates, E%	48.2 [41.3 - 65]	45.9 [41.8 - 55.4]	49.2 [45.1 - 58.6]	NA	1.00	0.75	0.55
Fat, E%	32.5 [19.3 - 41.7]	34.7 [27.2 - 41.8]	32.6 [26.3 - 36.7]	NA	0.79	0.55	0.68
Saturated fatty acids, E%	12.3 [6.9 - 17.9]	7.9 [4.2 - 14.0]	6.0 [4.9 - 7.2]	NA	0.0085	0.029	0.060
Monounsaturated fatty acids E%	10.4 [6.4 - 14.3]	11.4 [9.5 - 15.2]	12.6 [9.4 - 13.9]	NA	0.021	0.21	0.86
Polyunsaturated fatty acids, E%	4.9 [3.0 - 6.8]	8.7 [4.1 - 11.5]	9.9 [6.9 - 12.4]	NA	0.00082	0.0027	0.53
Linoleic acid, g	4.6 [1.9 - 8.3]	10.4 [3.5 - 13.8]	12.0 [8.4 - 14.5]	2.6	0.00069	0.0037	0.28
Alpha-linolenic acid, g	1.4 [0.4 - 2.5]	2.4 [0.6 - 6.9]	3.3 [2.5 - 3.7]	2.4	0.00069	0.0057	0.55
EPA (20:5 n-3), total, mg	48 [0.1 - 202]	0 [0 - 190]	0 [0 - 0]	NA	0.00069	0.094	1.00
without supplements, mg	40 [0.1 - 190]	0 [0 - 190]	0 [0 - 0]	NA	0.00069	0.0.10	1.00
DHA (22:6 n-6), total, mg	146 [11 - 573]	17 [0 - 579]	0 [0 - 0]	NA	0.00069	0.15	0.034
without supplements, mg	116 [11 - 573]	17 [0 - 579]	0 [0 - 0]	NA	0.00069	0.16	0.033
Cholesterol, g	124 [61 - 233]	49 [0.6 - 274]	0.8 [0.5 - 2]	0.0065	0.00069	0.034	0.034
Sucrose, g	28 [13 - 85]	26 [15 - 47]	42 [26 - 68]	1.5	0.31	0.86	0.28
Fiber, g	15 [7 - 21]	24 [11 - 37]	29 [17 - 38]	1.9	0.011	0.0036	0.42
Fiber, g/MJ of daily energy	2.7 [1.7 - 4.3]	5.1 [2.6 - 6.0]	4.9 [3.5 - 6.2]	1.8	0.021	0.0014	0.86
Thiamine (B1), total, mg	0.80 [0.48 - 1.60]	1.21 [0.50 - 2.76]	1.82 [1.26 - 3.09]	2.3	0.00076	0.034	0.34
without supplements, mg	0.78 [0.48 - 1.06]	1.05 [0.50 - 1.86]	1.33 [1.26 - 2.61]	1.7	0.00069	0.028	0.15
Riboflavin (B2), total, mg	1.55 [0.87 - 2.38]	1.84 [0.87 - 3.16]	2.48 [1.94 - 3.33]	1.6	0.0059	0.55	0.034
without supplements, mg	1.53 [0.87 - 2.16]	1.62 [0.87 - 2.45]	1.78 [1.14 - 2.34]	1.2	0.53	0.90	0.55
Niacin equivalents (B3), total, mg	17.6 [11.1 - 27.2]	19.6 [13.2 - 27.0]	21.8 [15.1 - 33.9]	1.2	0.042	0.65	0.47
without supplements, mg	16.0 [11.1 - 28.2]	14.4 [12.7 - 22.7]	17.2 [15.0 - 27.1]	1.1	0.23	0.84	0.27
Pyridoxine (B6), total, mg	1.12 [0.56 - 2.48]	1.33 [0.70 - 2.15]	2.22 [0.57 - 2.94]	2.0	0.47	0.40	0.16
without supplements, mg	1.11 [0.56 - 1.71]	1.12 [0.70 - 1.44]	1.04 [0.57 - 1.76]	0.94	0.48	0.86	0.90
Folate (B9), total, µg	159 [94 - 279]	349 [126 - 481]	493 [421 - 563]	3.1	0.00069	0.0034	0.033
without supplements, µg	147 [94 - 271]	306 [126 - 368]	407 [231 - 505]	2.8	0.0024	0.0014	0.228
Cobalamin (B12), total, µg	3.8 [1.5 - 506]	3.6 [0.73 - 77]	43 [4.3 - 295]	11.3	0.0059	0.78	0.027
without supplements, µg	3.5 [1.5 - 6.6]	2.7 [0.7 - 7.3]	3.2 [1.3 - 4.3]	0.91	1.00	0.53	0.87
Vitamin C, total, mg	80 [15 - 192]	86 [61 - 110]	86 [18 - 137]	1.1	1.00	1.00	1.00
without supplements, mg	68.8 [14.9 - 181]	63.3 [50.4 - 110]	56.8 [17.8 - 137]	0.83	0.23	0.86	0.67
Vitamin A***, total, µg	487 [270 - 834]	529 [189 - 696]	436 [306 - 611]	0.90	0.93	0.75	0.68
without supplements, µg	474 [270 - 834]	529 [189 - 696]	436 [306 - 611]	0.92	1.00	0.59	0.68
Vitamin D, total, µg	18.2 [4.6 - 36.0]	17.6 [3.2 - 32.3]	18.2 [15.6 - 31.3]	1.0	0.66	0.98	0.77
without supplements, µg	7.29 [3.84 - 10.9]	7.23 [3.18 - 14.1]	7.52 [5.65 - 11.3]	1.0	0.66	0.89	0.79
Vitamin E, total, mg	6.2 [2.5 - 17.0]	10.1 [5.4 - 19.1]	12.5 [8.3 - 17.3]	2.0	0.011	0.054	0.55
without supplements, mg	5.6 [2.5 - 11.3]	7.8 [5.4 - 14.1]	10.0 [8.3 - 15.2]	1.8	0.0051	0.0041	0.34
Vitamin K, total, µg	47 [21 - 74]	93 [14 - 148]	83 [59 - 115]	1.8	0.021	0.060	0.79
Sodium, mg	1540 [997 - 2340]	1550 [941 - 2130]	1630 [1230 - 2270]	1.1	0.66	0.86	0.79
Calcium, total, mg	874 [486 - 1260]	893 [386 - 1580]	853 [677 - 988]	1.0	0.93	0.93	1.00
without supplements, mg	880 [486 - 1260]	893 [386 - 1540]	853 [677 - 988]	1.0	0.93	0.96	1.00
Potassium, mg	2500 [1550 - 3170]	2430 [1100 - 3230]	2500 [1730 - 3090]	1.0	0.48	0.89	0.98
Magnesium, total, mg	246 [152 - 301]	301 [177 - 497]	316 [280 - 399]	1.3	0.011	0.034	0.75
without supplements, mg	246 [152 - 301]	301 [177 - 497]	316 [280 - 399]	1.3	0.011	0.034	0.75
Iron, total, mg	7.3 [4.0 - 11.0]	10.8 [6.4 - 18.5]	11.9 [10.6 - 15.1]	1.6	0.0059	0.0038	0.55
without supplements, mg	7.4 [4.0 - 12.5]	10.8 [6.4 - 18.5]	11.9 [10.6 - 15.1]	1.6	0.0051	0.0041	0.55
Iodine, total, µg	155 [82 - 268]	104 [27 - 173]	148 [63 - 239]	1.0	0.66	0.094	0.49
without supplements, µg	156 [82 - 268]	87 [27 - 136]	73 [58 - 103]	0.47	0.0016	0.0014	0.66
Phosphorus, mg	1040 [773 - 1340]	853 [561 - 1420]	806 [698 - 982]	0.78	0.038	0.34	0.69
Zinc, total, mg	8.15 [5.14 - 11.1]	9.33 [5.42 - 15]	10.3 [6.73 - 15.3]	1.3	0.0059	0.16	0.66
without supplements, mg	7.62 [5.14 - 10.3]	8.05 [4.85 - 11.5]	8.72 [6.73 - 11.9]	1.1	0.067	0.86	0.68
Vitamin A supplement users, n/total n (%)	3/23 (13%)	0/10 (0%)	0/6 (0%)
Vitamin B12 supplement users, n/total n (%)	4/23 (17%)	4/10 (40%)	5/6 (83%)
Vitamin D supplement users, n/total n (%)	20/23 (87%)	9/10 (90%)	6/6 (100%)
Iodine supplement users, n/total n (%)	2/23 (9%)	3/10 (30%)	5/6 (83%)
Statistical distributions are represented as median [minimum - maximum]. DHA = Docosahexaenoic acid, EPA = Eicosapentaenoic acid.
*Ratio of medians. NA, not applicable.
**p-values for pairwise comparisons between vegans and omnivores (primary analysis) and between vegetarians and other dietary groups (secondary analysis) were calculated using age- and sex-adjusted exact permutation tests with n = 47500 permutations and Benjamini-Hochberg correction for multiple testing.
***as retinol activity equivalents (RAE).

## Sheet: Legend
Expanded View Table EV1. Daily intake of energy, macronutrients and micronutrients
