# Supplementary material for: Vegan diet in young children remodels metabolism and challenges the statuses of essential nutrients
Source: EMBO Mol Med. 2021 Jan 20;13(2):e13492. doi: 10.15252/emmm.202013492 (PMC7863396; doi:10.15252/emmm.202013492)
Supplement: Supplementary file 4 — Table EV2 [file EMMM-13-e13492-s004.xlsx]

## Sheet: Table EV2
	Omnivore (n = 24)		Vegetarian (n = 10)		Vegan (n = 6)
	kJ/day	%	kJ/day	%	kJ/day	%
Vegetables, vegetable dishes	262	5	1194	22	1223	21
vegetarian dishes	156	3	1015	19	1008	17
Potatoes, potato dishes	179	3	163	3	259	4
Fruit, berries, fruit and berry products	482	9	479	9	474	8
fresh fruit	236	5	233	4	305	5
Cereals, bakery	1608	31	1581	30	1999	34
bread	646	12	676	13	718	12
porridge	298	6	397	7	577	10
Fats, oils, gravy	356	7	311	6	446	8
Fish, fish dishes	165	3	82	2	0	0
Eggs, egg dishes	49	1	83	2	0	0
Meat, meat dishes	643	12	0	0	0	0
red meat dishes	440	8	0	0	0	0
poultry dishes	86	2	0	0	0	0
Milk, dairy products	1088	21	364	7	0	0
skimmed milk	236	5	0	0	0	0
milk with 1-1.5% fat content	193	4	7	0	0	0
Sugar, sweets	142	3	48	1	38	1
Drinks	102	2	621	12	832	14
non-dairy milk substitute	47	1	590	11	742	13
Miscellaneous	131	3	392	7	572	10
non-dairy yogurt, pudding and ice cream	31	1	201	4	366	6
Total	5209	100	5318	100	5842	100
Values are group-wise means. Main food groups (bold) and selected subgroups are presented.

## Sheet: Legend
Expanded View Table EV2. Main food sources of energy in the diet among omnivore, vegetarian and vegan participants
