# Supplementary material for: Vegan diet in young children remodels metabolism and challenges the statuses of essential nutrients
Source: EMBO Mol Med. 2021 Jan 20;13(2):e13492. doi: 10.15252/emmm.202013492 (PMC7863396; doi:10.15252/emmm.202013492)
Supplement: Supplementary file 5 — Table EV3 [file EMMM-13-e13492-s005.xlsx]

## Sheet: Table EV3
	Omnivore (n = 24)		Vegetarian (n = 10)		Vegan (n = 6)
	g/day	%	g/day	%	g/day	%
Vegetables, vegetable dishes	2.4	4.9	12	26.7	14	31.1
vegetarian dishes	1.5	3	11.1	24.7	12.6	28
Potatoes, potato dishes	1	2	0.8	1.8	1.1	2.4
Fruit, berries, fruit and berry products	1.4	1.8	1.9	4.2	1.2	2.7
fresh fruit	0.8	1.6	0.8	1.8	0.8	1.8
Cereals, bakery	11.8	23.9	11.5	25.6	14.8	32.9
bread	4.9	9.9	5	11.1	5.2	11.6
porridge	2.7	5.5	3.4	7.6	5.4	12
Fats, oils, gravy	0.1	0.2	0	0	0	0
Fish, fish dishes	3.3	6.7	1.5	3.3	0	0
Eggs, egg dishes	1.1	2.2	1.5	3.3	0	0
Meat, meat dishes	10.8	21.9	0	0	0	0
red meat dishes	7	14.2	0	0	0	0
poultry dishes	2.2	4.5	0	0	0	0
Milk, dairy products	16.2	32.8	5.1	11.4	0	0
skimmed milk	6.4	13	0	0	0	0
milk with 1-1,5% fat content	3.1	6.3	0.1	0.2	0	0
Sugar, sweets	0.1	0.2	0.1	0.2	0	0
Drinks	0.4	0.8	7.3	16.3	9	20
non-dairy milk substitute	0.4	0.8	7.3	16.3	8.8	19.6
Miscellaneous	0.9	1.8	3.3	7.3	4.9	10.9
non-dairy yogurt, pudding and ice cream	0.4	0.8	1.9	4.2	3.1	6.9
Total	49.4	100	44.9	100	45	100
Values are group-wise means. Main food groups (bold) and selected subgroups are presented.

## Sheet: Legend
Expanded View Table EV3. Main food sources of protein in the diet among omnivore, vegetarian and vegan participants
