# Supplementary material for: Vegan diet in young children remodels metabolism and challenges the statuses of essential nutrients
Source: EMBO Mol Med. 2021 Jan 20;13(2):e13492. doi: 10.15252/emmm.202013492 (PMC7863396; doi:10.15252/emmm.202013492)
Supplement: Supplementary file 6 — Table EV4 [file EMMM-13-e13492-s006.xlsx]

## Sheet: Table EV4
	Omnivore (n = 24)		Vegetarian (n = 10)		Vegan (n = 6)
	g/day	%	g/day	%	g/day	%
Vegetables, vegetable dishes	7	4.7	28	18.9	26	14.8
vegetarian dishes	4	2.7	24	16.2	23	13.1
Potatoes, potato dishes	7	4.7	6	4.1	9	5.1
Fruit, berries, fruit and berry products	23	15.3	21	14.2	23	13.1
fresh fruit	11	7.3	11	7.4	15	8.5
Cereals, bakery	61	40.7	61	41.2	76	43.2
bread	27	18	28	18.9	28	15.9
porridge	11	7.3	14	9.5	21	11.9
Fats, oils, gravy	0	0	0	0	0	0
Fish, fish dishes	2	1.3	0	0	0	0
Eggs, egg dishes	0	0	0	0	0	0
Meat, meat dishes	8	5.3	0	0	0	0
red meat dishes	7	4.7	0	0	0	0
poultry dishes	1	0.7	0	0	0	0
Milk, dairy products	26	17.3	4	2.7	0	0
skimmed milk	7	4.7	0	0	0	0
milk with 1-1,5% fat content	5	3.3	0	0	0	0
Sugar, sweets	8	5.3	2	1.4	2	1.1
Drinks	5	3.3	16	10.8	24	13.6
non-dairy milk substitute	2	1.3	15	10.1	20	11.4
Miscellaneous	3	2	9	6.1	15	8.5
non-dairy yogurt, pudding and ice cream	1	0.7	7	4.7	10	5.7
Total	150	100	148	100	176	100
Values are group-wise means. Main food groups (bold) and selected subgroups are presented.

## Sheet: Legend
Expanded View Table EV4. Main food sources of carbohydrates in the diet among omnivore, vegetarian and vegan participants
