# Supplementary material for: Vegan diet in young children remodels metabolism and challenges the statuses of essential nutrients
Source: EMBO Mol Med. 2021 Jan 20;13(2):e13492. doi: 10.15252/emmm.202013492 (PMC7863396; doi:10.15252/emmm.202013492)
Supplement: Supplementary file 7 — Table EV5 [file EMMM-13-e13492-s007.xlsx]

## Sheet: Table EV5
	Omnivore (n = 24)		Vegetarian (n = 10)		Vegan (n = 6)
	g/day	%	g/day	%	g/day	%
Vegetables, vegetable dishes	2.5	5.6	12.3	24.9	12.9	26
vegetarian dishes	1.7	3.8	10.1	20.5	10	20.2
Potatoes, potato dishes	0.8	1.8	1.3	2.6	2.1	4.2
Fruit, berries, fruit and berry products	0.8	1.8	1.3	2.6	0.5	1
fresh fruit	0.3	0.7	0.3	0.6	0.3	0.6
Cereals, bakery	8.1	18.1	7.5	15.2	9.8	19.8
bread	2	4.5	2.1	4.3	3	6
porridge	1.4	3.1	2.1	4.3	2.6	5.2
Fats, oils, gravy	9.5	21.2	8.4	17	12.1	24.4
Fish, fish dishes	2	4.5	1.3	2.6	0	0
Eggs, egg dishes	0.8	1.8	1.6	3.2	0	0
Meat, meat dishes	8.7	19.4	0	0	0	0
red meat dishes	5.4	12.1	0	0	0	0
poultry dishes	1	2.2	0	0	0	0
Milk, dairy products	9.6	21.4	5.4	11	0	0
skimmed milk	0.2	0.4	0	0	0	0
milk with 1-1,5% fat content	1.5	3.3	0.1	0.2	0	0
Sugar, sweets	0.1	0.2	0.2	0.4	0	0
Drinks	0.3	0.7	5.5	11.2	6.5	13.1
non-dairy milk substitute	0.3	0.7	5.4	11	6.4	12.9
Miscellaneous	1.6	3.6	4.5	9.1	5.7	11.5
non-dairy yogurt, pudding and ice cream	0.2	0.4	1.1	2.2	3.4	6.9
Total	44.8	100	49.3	100	49.6	100
Values are group-wise means. Main food groups (bold) and selected subgroups are presented.

## Sheet: Legend
Expanded View Table EV5. Main food sources of fat in the diet among omnivore, vegetarian and vegan participants
