# Supplementary material for: Vegan diet in young children remodels metabolism and challenges the statuses of essential nutrients
Source: EMBO Mol Med. 2021 Jan 20;13(2):e13492. doi: 10.15252/emmm.202013492 (PMC7863396; doi:10.15252/emmm.202013492)
Supplement: Supplementary file 8 — Table EV6 [file EMMM-13-e13492-s008.xlsx]

## Sheet: Table EV6
	Measurement	Tissue	Normal range/ clinical cut-off*	Omnivore	Vegetarian	Vegan	Ratio**	p-value***
				N = 24	N = 10	N = 6	Vegan vs omnivore	Vegan vs omnivore	Vegetarian vs omnivore	Vegan vs vegetarian
Vitamins and minerals	Retinol-binding protein (RBP) - µmol/l	Serum	Sufficient: >1,17	1.3 [0.73 - 1.6]	1.19 [0.82 - 1.41]	0.98 [0.77 - 1.04]	0.75	0.013	0.37	0.054
	Transthyretin - mg/l	Serum	95 – 350	186 [139 - 222]	178 [131 - 200]	150 [125 - 164]	0.81	0.0065	0.30	0.13
	Vitamin A status†	Serum	Sufficient: >0	19.3 [-1.2 - 28.5]	17.4 [2.12 - 21.2]	8.72 [3.8 - 11]	0.45	0.0065	0.33	0.13
	Folate (Vitamin B9) in erythrocytes - nmol/l	Erythrocytes	208 – 972	538 [378 - 1200]	750 [556 - 1180]	984 [887 - 1280]	1.8	0.0025	0.11	0.11
	Vitamin B12 (Bound to TC2) - pmol/l	Serum	Sufficient: >70	>128 [98 - >128]	>128 [77 - >128]	>128 [112 - >128]	NA	NA	NA	NA
	Vitamin D2 (25(OH)D2) + D3 (25(OH)D3) - nmol/l	Serum	Sufficient: >50	71.5 [54 - 111]	64 [52 - 88]	60 [53 - 67]	0.84	0.011	0.30	0.57
	Vitamin D3 (25(OH)D3) - nmol/l	Serum	-	70.5 [49 - 111]	57.5 [42 - 88]	51 [33 - 53]	0.72	<0.001	0.13	0.30
	Vitamin D2 (25(OH)D2) - nmol/l	Serum	-	<10 [<10 - 20]	<10 [<10 - 33]	<10 [<10 - 27]	NA	NA	NA	NA
	Zinc - mol/l	Serum	7.7 – 15	14 [10 - 24]	12 [8 - 15]	13 [10 - 21]	0.93	0.54	0.039	0.33
	Ferritin - µg/l	Serum	Sufficient: >15	15 [6.2 - 49.1]	11.2 [7 - 23.7]	16 [9.2 - 46.8]	1.1	0.96	0.21	0.42
	Transferrin receptor (TfR) - mg/l	Serum	Sufficient: >8.3	6.15 [4.51 - 14.5]	7.91 [5.53 - 9.85]	6.31 [6.11 - 7.45]	1.0	0.77	0.09	0.21
	Iodine in urine - µg/l per mmol/l creatinine††	Urine	-	36.7 [25.1 – 86.7]	39.1 [23.8 – 64.3]	28.1 [23.3 – 107]	0.77	0.31	0.80	0.55
Lipids and glucose	Triglycerides - mmol/l	Plasma	0.31 – 1.46	0.61 [0.32 - 0.86]	0.6 [0.52 - 0.83]	0.595 [0.49 - 0.73]	0.98	0.85	0.71	0.70
	Total cholesterol - mmol/l	Plasma	Clinical target: <5.0	4.15 [3.3 - 5.6]	3.75 [2.9 - 4.9]	2.85 [2.4 - 3]	0.69	<0.001	0.33	0.057
	LDL cholesterol - mmol/l	Plasma	Clinical target: <3.0	2.6 [1.5 - 4.1]	2.25 [1.2 - 2.9]	1.45 [1 - 1.8]	0.56	<0.001	0.17	0.11
	HDL cholesterol - mmol/l	Plasma	0.91 – 2.12	1.49 [1.02 - 1.87]	1.42 [1.24 - 1.92]	1.16 [0.93 - 1.35]	0.78	0.011	0.90	0.091
	Total / HDL cholesterol	Plasma	-	2.83 [2.03 - 4.12]	2.52 [1.99 - 3.47]	2.34 [2.07 - 3.01]	NA	0.30	0.17	0.71
	Glucose - mmol/l	Plasma	3.8 – 7.0	4.75 [4.1 - 5.5]	4.7 [4.2 - 5.4]	4.6 [4.3 - 5.2]	0.97	0.38	0.74	0.74
Blood count	Leukocytes - E9/l	EDTA blood	5 – 14	6.05 [4 - 12.2]	5.95 [3.4 - 7.2]	5.65 [3.8 - 10.2]	0.93	0.55	0.57	0.95
	Erythrocytes - E12/l	EDTA blood	3.9 – 5.3	4.57 [4.17 - 5.32]	4.52 [4.27 - 5.14]	4.46 [4.03 - 4.67]	0.98	0.30	0.96	0.71
	Hemoglobin - g/l	EDTA blood	112 – 147	123 [111 - 136]	122 [118 - 132]	124 [108 - 131]	1.0	0.55	0.71	0.99
	Hematocrit - %	EDTA blood	34 – 45	36.5 [32 - 40]	37 [35 - 39]	37 [33 - 38]	NA	0.62	0.90	1.00
	Mean corpuscular volume (MCV) - fl	EDTA blood	72 – 87	79 [66 - 88]	80 [75 - 83]	83 [74 - 85]	1.1	0.30	0.99	0.28
	Red cell distribution width (RDW) - %	EDTA blood	-	13 [12 - 17]	13 [13 - 14]	13 [13 - 16]	NA	0.55	0.63	0.78
	Mean corpuscular hemoglobin (MCH) - pg	EDTA blood	24 – 33	27 [21 - 30]	27 [25 - 28]	27.5 [24 - 29]	1.0	0.85	0.33	0.33
	Mean corpuscular hemoglobin concentration (MCHC) - g/l	EDTA blood	310 – 370	342 [317 - 360]	334 [328 - 345]	332 [317 - 342]	0.97	0.22	0.36	0.71
	Thrombocytes - E9/l	EDTA blood	200 – 450	282 [189 - 491]	260 [208 - 319]	278 [189 - 351]	0.99	0.55	0.33	0.99
Inflammation	C-reactive protein (CRP) - mg/l	Serum	<5.0	0.18 [0 - 16.6]	0.18 [0.09 - 7.88]	0.425 [0.09 - 10.2]	2.4	0.62	1	0.51
	AGP - g/l	Serum	<1.0	0.47 [0.31 - 1.07]	0.535 [0.37 - 1.31]	0.63 [0.52 - 1.04]	1.4	0.071	0.39	0.42
Cholesterol absorption	Cholestanol - µg/mg of total cholesterol	Serum	-	1.63 [1.18 - 2.06]	1.69 [1.4 - 1.94]	1.99 [1.8 - 2.14]	1.2	0.0097	0.74	0.032
	Campesterol - µg/mg of total cholesterol	Serum	-	3.09 [1.33 - 6.72]	3.77 [2.33 - 5.87]	4.43 [3.78 - 5.5]	1.4	0.0097	0.47	0.63
	Sitosterol - µg/mg of total cholesterol	Serum	-	1.53 [1.04 - 3.37]	2.36 [1.45 - 3.23]	2.39 [2.18 - 3.36]	1.6	0.0097	0.021	0.47
	Avenasterol - µg/mg of total cholesterol	Serum	-	0.448 [0.253 - 0.983]	0.652 [0.38 - 1.01]	0.691 [0.55 - 0.857]	1.5	0.031	0.021	1.00
Cholesterol biosynthesis	Cholestenol - µg/mg of total cholesterol	Serum	-	0.118 [0.0854 - 0.223]	0.159 [0.118 - 0.464]	0.146 [0.093 - 0.214]	1.2	0.40	0.021	0.47
	Desmosterol - µg/mg of total cholesterol	Serum	-	0.91 [0.775 - 1.13]	0.972 [0.832 - 1.3]	0.804 [0.729 - 0.984]	0.88	0.072	0.24	0.021
	Lathosterol - µg/mg of total cholesterol	Serum	-	0.802 [0.427 - 1.34]	1.08 [0.54 - 2.88]	0.843 [0.456 - 1.2]	1.1	0.72	0.021	0.23
	Squalene - µg/mg of total cholesterol	Serum	-	0.0701 [0.0377 - 0.161]	0.085 [0.0286 - 0.182]	0.0753 [0.0677 - 0.128]	1.1	0.21	0.22	0.74
Cholesterol homeostasis	Lathosterol / Campesterol	Serum	-	0.221 [0.102 - 0.704]	0.304 [0.0921 - 0.669]	0.173 [0.0878 - 0.318]	NA	NA	NA	NA
Primary bile acids and biosynthesis	7-alpha-hydroxy-4-cholesten-3-one - µmol/l	Serum	-	0.0198 [0.0136 - 0.126]	0.0406 [0.0096 - 0.462]	0.0399 [0.0141 - 0.0961]	2.0	0.49	0.68	0.91
	Cholic acid - µmol/l	Serum	-	0.0292 [0.0085 - 0.416]	0.053 [0.00841 - 0.189]	0.0934 [0.0494 - 0.58]	3.2	0.047	0.68	0.68
	Glycocholic acid - µmol/l	Serum	-	0.0928 [0.0123 - 1.87]	0.203 [0.0444 - 1.76]	0.248 [0.0908 - 1.7]	2.7	0.24	0.68	0.91
	Taurocholic acid - µmol/l	Serum	-	0.0148 [0.00344 - 0.145]	0.0162 [0.00174 - 0.194]	0.0155 [0.00366 - 0.0818]	1.0	0.95	0.91	0.91
	Chenodeoxycholic acid - µmol/l	Serum	-	0.109 [0.0181 - 0.362]	0.181 [0.0111 - 0.823]	0.438 [0.153 - 3.47]	4.0	0.047	0.91	0.68
	Glycochenodeoxycholic acid - µmol/l	Serum	-	0.389 [0.0766 - 5.35]	0.73 [0.0637 - 8.97]	0.67 [0.264 - 5.02]	1.7	0.36	0.85	0.91
	Taurochenodeoxycholic acid - µmol/l	Serum	-	0.0746 [0.0148 - 0.532]	0.0662 [0.0125 - 0.77]	0.0487 [0.00981 - 0.234]	0.65	0.68	0.95	0.89
Secondary bile acids	Deoxycholic acid - µmol/l	Serum	-	0.127 [0 - 0.731]	0.151 [0 - 0.409]	0.0198 [0 - 0.5]	0.16	0.52	0.91	0.89
	Glycodeoxycholic acid - µmol/l	Serum	-	0.0355 [0 - 0.511]	0.106 [0 - 1.58]	0.00454 [0 - 1.05]	0.13	0.50	0.68	0.68
	Taurodeoxycholic acid - µmol/l	Serum	-	0.0112 [0 - 0.111]	0.0222 [0 - 0.258]	0 [0 - 0.0714]	NA	0.49	0.89	0.91
	Lithocholic acid - µmol/l	Serum	-	0.0132 [0 - 0.0564]	0.0116 [0 - 0.0448]	0.00076 [0 - 0.0275]	0.058	0.36	0.95	0.68
	Glycolithocholic acid - µmol/l	Serum	-	0.00571 [0 - 0.0287]	0.00736 [0 - 0.0219]	0 [0 - 0.0495]	NA	0.38	0.89	0.89
	Taurolithocholic acid - µmol/l	Serum	-	0 [0 - 0.00829]	0.00148 [0 - 0.00293]	0 [0 - 0.00353]	NA	0.60	0.94	1.00
	Ursodeoxycholic acid - µmol/l	Serum	-	0.0487 [0 - 0.746]	0.0415 [0 - 0.287]	0.0692 [0.0247 - 0.719]	1.4	0.31	0.89	0.68
	Glycoursodeoxycholic acid - µmol/l	Serum	-	0.0951 [0.00628 - 3.77]	0.052 [0.00765 - 0.53]	0.155 [0.0245 - 1.08]	1.6	0.52	0.91	0.68
	Tauroursodeoxycholic acid - µmol/l	Serum	-	0.00466 [0 - 0.0981]	0.00167 [0 - 0.0256]	0.00402 [0 - 0.0251]	0.86	0.95	0.68	0.68
	Hyodeoxycholic acid - µmol/l	Serum	-	0.0326 [0 - 0.107]	0.0298 [0 - 0.16]	0.0224 [0 - 0.118]	0.69	0.74	0.94	0.89
Bile acid conjugation	PBA conjugation balance (tauro- per glyco-)	Serum	-	0.166[0.0642 - 0.448]	0.0954[0.0386 - 0.225]	0.0699[0.0213 - 0.16]	NA	0.047	0.059	0.75
	SBA conjugation balance (tauro- per glyco-)	Serum	-	0.132[0 - 0.447]	0.126[0 - 0.28]	0.0301[0 - 0.175]	NA	0.089	0.76	0.75
	Total bile acid conjugation balance (tauro- per glyco-)	Serum	-	0.163[0.0549 - 0.394]	0.108[0.0381 - 0.249]	0.0517[0.0205 - 0.163]	NA	0.047	0.26	0.68
Statistical distributions are described as medians [minimum – maximum]. PBA = Primary bile acids, SBA = secondary bile acids.
*As normal range slightly varies by age and sex, represented values are the minima and maxima of normal ranges reported for age groups between 1 and 7 years old when such range is defined for the method.
**Ratio of medians. NA, not applicable.
***p-values for pairwise comparisons between vegans and omnivores (primary analysis) and between vegetarians and other dietary groups (secondary analysis) were calculated using age- and sex-adjusted exact permutation tests with n = 47500 permutations and Benjamini-Hochberg correction for multiple testing.
†Vitamin A status was approximated using RBP, transthyretin and CRP as described by Talsma et al.23
††For iodine measurements from urine: N = 13, 9 and 6 for omnivores, vegetarians and vegans, respectively. Iodine concentrations have been adjusted to urine creatinine concentrations.

## Sheet: Legend
Expanded View Table EV6. Analysis of blood and urine samples
