# Supplementary material for: Vegan diet in young children remodels metabolism and challenges the statuses of essential nutrients
Source: EMBO Mol Med. 2021 Jan 20;13(2):e13492. doi: 10.15252/emmm.202013492 (PMC7863396; doi:10.15252/emmm.202013492)
Supplement: Supplementary file 9 — Source Data for Expanded View [file EMMM-13-e13492-s013.zip]

Archive with 2 entries (1 files):
- Source Data for Figure EV1/
- Source Data for Figure EV1/EMM-2020-13492_SourceDataForFigureEV1.xlsx
